# Supplementary material for: Characterization and Phylogenetic Analysis of the First Complete Chloroplast Genome of Shizhenia pinguicula (Orchidaceae: Orchideae)
Source: Genes (Basel). 2024 Nov 20;15(11):1488. doi: 10.3390/genes15111488 (PMC11593919; doi:10.3390/genes15111488)
Supplement: Supplementary file 1 [file genes-15-01488-s001.zip]

Archive with 4 entries (4 files):
- Caption of Supplementary Materials.pdf
- Figure S1.tif
- Figure S2.tif
- Table_Supplementary_Materials.pdf
